# Supplementary material for: A Scoping Review of GLP-1 Receptor Agonists: Are They Associated with Increased Gastric Contents, Regurgitation, and Aspiration Events?
Source: J Clin Med. 2024 Oct 23;13(21):6336. doi: 10.3390/jcm13216336 (PMC11546377; doi:10.3390/jcm13216336)
Supplement: Supplementary file 1 [file jcm-13-06336-s001.zip]

Archive with 2 entries (2 files):
- GLP-1 RA REVIEW - Supplementary Text S1.docx
- GLP-1 RA REVIEW - Supplementary Text S2.docx
